# Supplementary material for: Size Effects in Single- and Few-Layer MoS2 Nanoflakes: Impact on Raman Phonons and Photoluminescence
Source: Nanomaterials (Basel). 2022 Apr 12;12(8):1330. doi: 10.3390/nano12081330 (PMC9027366; doi:10.3390/nano12081330)
Supplement: Supplementary file 1 [file nanomaterials-12-01330-s001.zip]

Archive with 1 entries (1 files):
- nanomaterials-1613105-supplementary.pdf
